# Supplementary material for: Endothelial deletion of adipose triglyceride lipase protects against heart failure with preserved ejection fraction
Source: JCI Insight. 2025 Mar 10;10(5):e187145. doi: 10.1172/jci.insight.187145 (PMC11949046; doi:10.1172/jci.insight.187145)
Supplement: Supporting data values [file jciinsight-10-187145-s312.xlsx]

## Sheet: Fig. 1B
Body weight [g]
LFD		HFpEF
Atgl fl/fl	ecAtglKO	Atgl fl/fl	ecAtglKO
33.8	36.6	48	49.7
40	37.2	43.8	32
37.2	35.7	45.6	44.4
30.4	38.4	46.5	49.9
30.4	36.5	45.3	45.8
32.3	30.9	49.1	40.2
32.4	33.9	47.5	38.5
		48.4
		48.5
		36.5
		36.9

## Sheet: Fig. 1C
sBP [mmHg]
LFD		HFpEF
Atgl fl/fl	ecAtglKO	Atgl fl/fl	ecAtglKO
106	112	141	132
102	108	140	143
101	111	131	132
100	107	135	133
96		136	147
		123	140
		133	134
		134
		136
		138
		144

## Sheet: Fig. 1D
LVEF [%]
LFD		HFpEF
Atgl fl/fl	ecAtglKO	Atgl fl/fl	ecAtglKO
48.4587	50.6224	57.5817	55.1056
52.7335	53.0748	53.5226	54.543
54.0883	52.4188	53.9932	53.6006
53.3728	50.2893	54.4236	53.716
50.146	56.319	54.8359	54.4215
51.6331	48.6003	52.0254	53.8619
53.9178	49.3523	53.969	55.4584
		47.2292
		59.2968
		52.9074
		48.154

## Sheet: Fig. 1E
E/A
LFD		HFpEF
Atgl fl/fl	ecAtglKO	Atgl fl/fl	ecAtglKO
1.14696	1.40873	3.10106	1.35729
1.30919	1.30796	2.35774	1.03633
1.31696	1.39272	1.40867	1.59104
1.36826	1.0173	2.16342	1.4713
1.30328	1.46516	1.67133	1.60692
1.28461	1.18528	1.94362	1.53829
1.23537	1.12043	1.8783	1.63221
		2.12737
		2.06475
		1.84642
		2.68605

## Sheet: Fig. 1F
E/e'
LFD		HFpEF
Atgl fl/fl	ecAtglKO	Atgl fl/fl	ecAtglKO
22.6184	23.4398	40.5565	26.5685
21.7202	20.2448	51.6028	29.0556
20.2683	21.1986	42.8952	34.1594
22.1216	21.1077	45.1751	27.0606
21.3798	22.4568	46.6437	29.0564
24.0047	22.2708	49.3091	26.0282
23.8471	23.2082	43.5139	30.331
		45.206
		39.2035
		49.1896
		44

## Sheet: Fig. 1G
IVRT [ms]
LFD		HFpEF
Atgl fl/fl	ecAtglKO	Atgl fl/fl	ecAtglKO
18.0556	18.2624	20.0926	17.6852
16.3889	16.8519	18.9815	18.3333
17.8704	17.037	18.8889	18.2407
18.4371	18.4259	19.4444	18.1481
18.5185	17.5926	18.8889	18.8889
17.5926	17.2222	19.1667	17.6852
17.7778	18.4259	19.537	19.1667
		19.7222
		19.0741
		18.9815

## Sheet: Fig. 1J
GLS [%]
LFD		HFpEF
Atgl fl/fl	ecAtglKO	Atgl fl/fl	ecAtglKO
-20.2195	-17.2954	-12.5544	-17.3866
-21.6134	-17.7952	-13.4913	-16.3188
-21.7935	-18.0925	-11.9218	-20.3916
-19.0383	-17.2163	-13.6986	-19.6559
-19.5232	-22.8687	-13.83	-20.6424
-21.2874	-20.2645	-12.269	-20.4776
-21.54	-17.478	-12.3056	-19.1125
		-12.6395
		-14.1201
		-12.9083
		-12.4382

## Sheet: Fig. 1L
LD CM/EC
LFD		HFpEF
Atgl fl/fl	ecAtglKO	Atgl fl/fl	ecAtglKO
7.5065	6.71373	15.7965	5.29474
12.0781	1.94733	10.3886	3.73136
5.3147	3.4781	13.1338	5.8313
1.44256		13.6753	5.53846
		6.30947

## Sheet: Fig. 1M
TAGs
		Unit	C38:1	C38:2	C42:2	C42:9	C44:0	C44:1	C44:2	C44:5	C46:0	C46:1	C46:2	C46:3	C46:8 a	C48:0	C48:1	C48:2	C48:3	C48:8	C48:9	C50:0	C50:1	C50:2	C50:3	C50:4	C50:8	C50:9	C52:1	C52:2	C52:3	C52:4	C52:5	C54:0	C54:3	C54:4	C54:5	C56:6
Atgl fl/fl LFD		nmol/g	0.243705	0.0235392	0.0623871	0.0333787	0.660782	0.63763	0.108668	n.d.	5.66745	4.85532	2.11199	0.28395	0.0195279	27.7237	28.154	16.2861	5.87735	0.176131	0.161799	18.6295	124.793	36.4061	25.7164	6.78405	1.15519	0.517641	15.5767	147.402	25.1366	21.3497	6.40831	n.d.	185.312	64.9046	0.0306474	0.106524
		nmol/g	0.363584	0.0161264	0.0709258	0.0264664	1.00251	1.00263	0.168513	n.d.	7.91699	7.65096	3.70707	0.492491	0.0262172	45.7349	41.4351	25.6748	10.0202	0.22511	0.224392	30.4833	198.791	54.4375	40.5755	10.9347	1.40505	0.654387	24.2189	230.308	34.3185	31.381	11.8725	n.d.	288.54	104.513	0.0526381	0.151417
		nmol/g	0.244257	0.0156744	0.0740431	0.0351174	0.916448	0.80635	0.159531	n.d.	6.8668	6.74829	4.29256	0.838062	0.0209594	29.414	38.6604	27.9592	11.282	0.238141	0.239229	19.0121	146.347	56.7282	48.2552	13.0238	1.30388	0.928566	20.5037	199.8	47.2505	38.4901	9.0417	n.d.	306.84	86.0073	0.0342103	0.102935
		nmol/g	10.2484	0.0304697	0.450398	0.0373126	6.49328	6.95179	1.12516	n.d.	47.0097	42.8619	24.2531	4.10368	0.080223	221.63	214.619	143.884	65.9502	0.582555	1.01797	117.394	532.129	160.148	174.227	51.382	3.32963	2.46163	47.8391	462.89	137.746	69.4634	12.9663	n.d.	759.9	125.435	0.0414035	0.125654
Atgl fl/fl HFpEF		nmol/g	0.10739	0.00875569	0.026593	0.0165554	0.134032	0.081928	0.0214509	n.d.	1.73981	1.043	0.144465	0.0598262	0.0103373	18.5233	7.27467	1.41355	0.69805	0.0349153	0.0230052	24.9559	110.294	16.4522	7.90435	1.50356	0.52069	0.0998243	17.1067	154.27	9.61116	12.5151	4.76236	n.d.	251.736	97.5671	0.00186721	0.100483
		nmol/g	0.408878	0.0184063	0.0872728	0.0245703	0.574479	0.327958	0.0363765	n.d.	5.59679	3.2712	0.590948	0.16144	0.0390502	43.3823	23.7488	6.11173	2.88125	0.122234	0.0896054	54.6055	254.308	49.7837	26.4241	6.02877	1.32851	0.370464	33.9906	308.572	31.2412	36.31	12.2933	n.d.	538.888	176.793	0.0349198	0.155612
		nmol/g	0.165044	0.0154897	0.0385876	0.0173405	0.210938	0.134643	0.0308916	n.d.	2.36837	1.63513	0.334156	0.0934251	0.0190772	22.6644	9.8611	2.55597	1.25811	0.0487056	0.0335503	33.7609	145.049	23.4989	10.7108	2.04456	0.678609	0.140109	23.3005	211.806	13.0854	16.4145	6.20886	n.d.	382.718	147.814	0.0294558	0.117505
		nmol/g	1.94462	0.015471	0.282594	0.0265914	1.22328	0.95404	0.105023	n.d.	8.7769	8.19858	2.66204	0.590061	0.0788152	73.234	48.144	21.4124	11.8937	0.243523	0.255864	89.3239	386.5	92.688	70.7737	26.3611	1.91273	0.92052	43.0189	403.958	59.4327	74.9319	31.193	n.d.	767.239	228.481	0.00337216	0.131025
ecAtglKO LFD		nmol/g	1.49788	0.0191304	0.16358	0.0468488	2.01598	1.83741	0.354988	n.d.	17.8599	14.2775	8.29893	1.39992	0.0392787	93.223	99.1293	61.6747	21.3971	0.25437	0.326404	47.5226	300.069	99.6135	84.315	18.7584	2.03451	1.11834	32.1449	307.365	66.8786	41.499	8.45058	n.d.	507.461	128.284	0.0392142	0.201119
		nmol/g	0.160601	0.0313217	0.0419706	0.0524955	0.414058	0.360299	0.0978066	n.d.	3.11387	2.69504	1.98829	0.434584	0.0161445	19.9271	22.9646	16.0018	6.49779	0.0878491	0.142519	13.3329	110.955	45.3384	32.9047	8.44197	0.813597	0.534473	22.2214	216.532	40.0533	31.0124	6.12337	n.d.	448.108	140.991	0.0574198	0.296745
		nmol/g	0.167601	0.0148277	0.0595868	0.033648	0.504562	0.435822	0.00420604	n.d.	4.26304	3.36009	1.50579	0.253073	0.0149544	24.7736	24.4042	12.7026	4.1609	0.112914	0.0944904	15.0099	106.61	33.1241	22.9153	5.35492	0.63962	0.337235	14.5167	138.017	22.0225	17.4186	4.0111	n.d.	211.255	65.0428	0.0422754	0.174256
		nmol/g	0.747789	0.0273513	0.0544804	0.052103	0.861489	0.796648	0.126861	n.d.	7.5104	5.72356	2.68266	0.389553	0.023462	39.0201	44.7373	24.0782	7.63801	0.174297	0.130969	23.7248	169.943	58.47	41.9912	8.50883	0.920482	0.480292	20.3452	195.459	41.9001	26.4315	6.48665	n.d.	279.779	84.1249	0.0389866	0.171824
		nmol/g	1.05477	0.022185	0.120121	0.0401817	1.76396	1.67317	0.26308	n.d.	14.858	13.3685	6.57149	0.946319	0.0384356	78.4675	93.7216	59.3315	19.821	0.36845	0.333857	46.4976	341.851	114.524	91.973	19.4041	2.16402	1.15897	41.736	400.131	81.0875	50.8792	10.7505	n.d.	645.552	151.85	0.0577437	0.243846
ecAtglKO HFpEF		nmol/g	0.263531	0.0109791	0.0824484	0.0387468	0.462816	0.261244	0.0465869	n.d.	4.07541	2.33871	0.640789	0.175112	0.0269814	36.7394	19.1634	5.83449	2.75799	0.106556	0.0801333	39.454	175.629	38.669	24.2288	6.14855	1.16814	0.331134	27.5263	251.084	25.5425	27.8187	8.11195	n.d.	441.878	155.537	0.0471353	0.206832
		nmol/g	0.482478	0.0129606	0.103809	0.0292623	0.772551	0.583996	0.124946	n.d.	6.27231	4.54404	2.03193	0.586477	0.0406313	53.7382	31.1172	14.2767	8.0385	0.149849	0.176558	62.0949	248.663	58.0849	39.863	11.9938	1.49837	0.492644	35.3922	323.468	37.5225	39.636	12.721	n.d.	587.124	185.96	0.0395288	0.217418
		nmol/g	1.00567	0.0103886	0.1524	0.0214472	1.37215	0.762156	0.101366	n.d.	10.3902	6.27281	1.85062	0.477803	0.0624912	77.5742	47.7576	15.9809	7.1034	0.113345	0.0933322	86.3272	404.847	97.8103	58.8463	16.1532	1.79675	0.593665	52.805	485.04	60.4342	63.7188	21.2355	n.d.	916.108	293.367	0.0536846	0.240508
		nmol/g	0.242964	0.0129464	0.0636928	0.0226342	0.373391	0.205514	0.0342423	n.d.	4.26642	1.92714	0.394468	0.124903	0.0347236	40.2573	19.552	4.23159	1.52474	0.0991338	0.0263574	43.9461	185.639	37.5735	20.5391	3.89992	0.992899	0.281195	27.5238	247.998	26.5875	26.7602	6.36986	n.d.	432.933	147.539	0.0373389	0.254865
		nmol/g	0.231943	0.0186379	0.0547027	0.0240672	0.429589	0.206549	0.0303631	n.d.	3.86455	1.9456	0.356591	0.134064	0.0290598	36.5885	19.0764	4.3896	2.16865	0.0444081	0.030704	39.9807	206.974	44.8773	22.918	4.80639	0.920615	0.255123	31.9519	293.677	29.2897	31.875	9.47083	n.d.	567.442	194.911	0.0673878	0.322755

## Sheet: Suppl. Fig. 1A
LVEDD [mm]
LFD		HFpEF
Atgl fl/fl	ecAtglKO	Atgl fl/fl	ecAtglKO
4.25207	4.01671	3.73495	4.0865
4.07664	3.8696	3.88125	4.08728
4.0163	4.23681	3.97368	4.26886
4.01359	4.27502	4.31177	3.83469
4.35023	4.02071	3.77945	3.85885
4.48032	4.50129	3.84739	3.21314
4.27352	4.52283	3.98235	3.83378
		4.04959
		3.66735
		3.54908
		3.70363

[truncated: 6 more sheets: Suppl. Fig. 1B, Suppl. Fig. 1C, Suppl. Fig. 1D, Suppl. Fig. 1E, Suppl. Fig. 1F, Suppl. Fig. 4D]
